# Supplementary material for: Associations between diet quality, blood pressure, and glucose levels among pregnant women in the Asian megacity of Jakarta
Source: PLoS One. 2020 Nov 25;15(11):e0242150. doi: 10.1371/journal.pone.0242150 (PMC7688158; doi:10.1371/journal.pone.0242150)
Supplement: S1 File — (XLSX) [file pone.0242150.s001.xlsx]

## Sheet: Sheet1
ID	Blood Glucose (mg/dL)	Systolic Blood Pressure (mmHg)	Diastolic Blood Pressure (mmHg)	Diet Quality Score
1	86	84	54	56.29
2	81	84	56	34.07
3	75	96	58	39.31
4	82	107	63	49.53
5	83	108	67	31.51
6	84	109	70	39.75
7	116	112	74	33.59
8	107	112	74	40.66
9	88	102	55	44.98
10	91	91	55	58.52
11	90	101	55	41.45
12	80	72	58	54.91
13	101	106	58	38.77
14	82	108	59	59.35
15	100	90	60	42.45
16	71	91	60	46.75
17	90	93	61	43.61
18	85	98	61	48.8
19	108	99	61	38.5
20	93	105	61	44.36
21	100	102	62	65.05
22	100	106	62	63.85
23	85	104	63	46.02
24	98	100	64	50.57
25	78	102	64	42.03
26	75	127	64	45.61
27	86	106	65	39.55
28	75	107	66	63
29	106	113	66	61.03
30	92	121	66	70.01
31	79	102	67	57.2
32	86	104	67	33.79
33	100	109	67	68.56
34	105	89	67	50.73
35	74	102	68	49.86
36	90	113	68	45.68
37	86	100	70	54.36
38	89	105	70	64.38
39	88	113	70	54.98
40	88	113	70	59.4
41	95	116	70	52.45
42	83	113	71	61.85
43	90	113	71	43.18
44	85	116	71	64.27
45	85	108	72	52.13
46	87	110	72	51.18
47	78	102	72	43.31
48	83	107	72	46.36
49	96	128	72	60.05
50	88	121	73	32.97
51	86	123	73	59.8
52	80	126	73	42.24
53	102	139	74	53.34
54	87	116	75	58.95
55	159	122	75	50.2
56	86	111	75	40.16
57	81	129	76	64.12
58	77	113	76	49.2
59	95	116	77	62.75
60	72	125	77	66.12
61	90	124	78	48.55
62	89	120	79	68.28
63	118	117	79	43.36
64	80	129	82	46.46
65	95	111	86	52.8
66	85	106	87	24.22
67	71	114	88	39.47
68	93	105	64	24.67
69	104	116	56	52.42
70	87	96	57	50.57
71	80	94	58	39.06
72	83	104	58	41.95
73	83	95	59	55.68
74	91	114	59	47.6
75	81	118	60	47.91
76	117	109	61	49.78
77	85	98	61	51.67
78	88	107	62	28.02
79	85	98	62	35.19
80	95	100	62	75.73
81	79	98	63	51.39
82	83	102	65	49.53
83	86	123	65	47.07
84	85	101	65	65.56
85	98	106	66	51.47
86	82	113	66	44.39
87	89	127	67	48.03
88	85	111	68	42.4
89	95	107	69	66.84
90	86	116	69	45.58
91	85	100	70	57.93
92	87	100	70	34.56
93	87	105	70	44.78
94	88	117	71	50
95	91	118	71	38.7
96	73	121	71	38.73
97	78	108	72	38.67
98	72	121	73	37.02
99	85	125	74	44.79
100	87	123	76	47.7
101	92	108	78	63.08
102	91	122	78	54.34
103	77	115	80	31.44
104	78	123	84	35.51
105	88	132	91	49.86
106	73	110	69	68.75
107	81	86	51	37.09
108	85	87	52	44.83
109	93	101	56	60.69
110	81	93	57	53.05
111	95	99	57	40.3
112	87	117	57	76.61
113	79	104	59	55.28
114	95	96	59	53.05
115	84	99	59	66.24
116	80	90	60	47.27
117	94	92	60	58.01
118	81	93	60	61.95
119	75	100	60	49.85
120	93	102	60	37.18
121	84	114	61	34.87
122	76	100	61	72.43
123	90	109	62	67.95
124	107	105	62	46.9
125	83	91	63	60.05
126	148	94	63	46
127	114	102	63	34.87
128	88	110	63	35.7
129	118	92	64	61.45
130	90	97	64	27.73
131	82	94	64	56.65
132	83	115	64	51.43
133	83	105	65	35.79
134	75	98	65	44.01
135	88	100	65	66.95
136	102	117	65	40.76
137	79	104	67	33.47
138	95	105	67	54.15
139	82	110	67	55.8
140	103	115	68	67.79
141	92	105	68	38.67
142	83	106	68	41.64
143	85	115	69	35.93
144	83	97	70	49.01
145	90	99	70	39.97
146	88	100	70	26.37
147	87	105	70	19.18
148	89	119	72	69.22
149	80	110	72	37.67
150	84	115	72	70.36
151	77	96	73	53.04
152	100	111	73	49.07
153	86	120	74	38.16
154	95	124	74	43.83
155	94	119	75	41.7
156	105	106	75	33.14
157	88	115	75	33.95
158	135	115	76	56.39
159	71	103	76	42.07
160	86	125	76	42.04
161	70	118	77	39.75
162	115	108	78	43.96
163	95	111	78	36.03
164	113	127	79	59.6
165	95	117	80	63.85
166	76	120	80	45.88
167	105	122	80	66.3
168	90	124	80	27.61
169	91	125	80	40.8
170	79	136	81	65.79
171	91	137	81	31.04
172	92	114	82	34.68
173	99	138	84	40.42
174	96	122	85	50.06
175	98	137	87	37.95
176	108	120	98	37.75
